# Supplementary material for: Autopsy of Used Reverse Osmosis Membranes from the Largest Seawater Desalination Plant in Oman
Source: Membranes (Basel). 2022 Jun 28;12(7):671. doi: 10.3390/membranes12070671 (PMC9322904; doi:10.3390/membranes12070671)
Supplement: Supplementary file 1 [file membranes-12-00671-s001.zip]

Archive with 1 entries (1 files):
- membranes-1770175-supplementary.pdf
